# Supplementary material for: Preadmission CHA2DS2-VASc Scores on Diastolic Function and Functional Outcome After Stroke with Nonvalvular Atrial Fibrillation
Source: J Clin Med. 2025 Jul 14;14(14):4966. doi: 10.3390/jcm14144966 (PMC12295445; doi:10.3390/jcm14144966)
Supplement: Supplementary file 1 [file jcm-14-04966-s001.zip]

Archive with 1 entries (1 files):
- jcm-3669260-supplementary.pdf
